# Supplementary material for: Pan-Genomic and Transcriptomic Analyses of Marine Pseudoalteromonas agarivorans Hao 2018 Revealed Its Genomic and Metabolic Features
Source: Mar Drugs. 2022 Mar 31;20(4):248. doi: 10.3390/md20040248 (PMC9027991; doi:10.3390/md20040248)
Supplement: Supplementary file 1 [file marinedrugs-20-00248-s001.zip]

Archive with 1 entries (1 files):
- marinedrugs-1646545-supplementary.pdf
